# Supplementary material for: Genomic Survey and Microsatellite Marker Investigation of Patagonian Moray Cod (Muraenolepis orangiensis)
Source: Animals (Basel). 2022 Jun 22;12(13):1608. doi: 10.3390/ani12131608 (PMC9265078; doi:10.3390/ani12131608)
Supplement: Supplementary file 1 [file animals-12-01608-s001.zip]

Archive with 2 entries (2 files):
- Table S1_Number and percentage of di- to hexanucleotide repeats in Antarctic fish.pdf
- Table S2_List of SSR primers of M. orangiensis.xlsx
