# Supplementary material for: Genomic Survey and Microsatellite Marker Investigation of Patagonian Moray Cod (Muraenolepis orangiensis)
Source: Animals (Basel). 2022 Jun 22;12(13):1608. doi: 10.3390/ani12131608 (PMC9265078; doi:10.3390/ani12131608)
Supplement: Supplementary file 1 [file animals-12-01608-s001.zip › Table S2_List of SSR primers of M. orangiensis.xlsx]

## Sheet: Table S1
Table S2. List of SSR primers of Muraenolepis orangiensis
No.	Motif	Forward primer		Reverse primer		Product size (bp)
		Sequence (5′ → 3′)	Tm (℃)	Sequence (5′ → 3′)	Tm (℃)
1	(2)7	AACCAACGCCTGCTGAAATG	59.685	GGCCAGCTGCACAATAAAGG	59.826	155
2	(2)7	TGCATTGTTGTGCCGAATGA	59.043	CCAAGTCGGTCAGGTCAAGT	59.607	138
3	(2)7	ACCTTTGGACTGGGACAACA	59.077	CACACCCATGATGCATGCAG	59.898	124
4	(2)7	TCGATGGTCTCCAGGACGTA	59.746	TAGTGGTAGTACCCTCGCCT	59.078	191
5	(2)7	TTCCCACTGCTGGTTCGAAA	59.818	GCTCTTTGTTGCCAGGTTGG	59.967	156
6	(2)7	GTCCCTGGGTTTGACTCCTC	59.675	TAGCCTTATGGTGGAGCACG	59.536	190
7	(2)7	GTGTGCATGGAGCCACATTT	59.395	CACGTGGACTCGCTAGTGAA	59.76	150
8	(2)7	TGAAGGGCAGCCAAGATTCA	59.595	ACACCACACCTGGACACTTC	59.82	171
9	(2)8	TATTTGGCCAGTGTCCTGCA	59.596	GCGTAGTGATGAAACACGGC	59.905	168
10	(2)8	CCAGCATTCCTTTCCGATGC	59.617	TGAAGACCGTTTCGTGACGT	59.899	138
11	(2)8	TGACATTCCCTTGGCCAACT	59.518	GCATTCAGGAGTGGGATGGT	59.743	133
12	(2)8	ACTTTGATGTCCTGGCCCTT	59.22	ACCTACAGCACCTTCAACGT	59.243	190
13	(2)8	TCTGTCTAATAGCGCCGTGG	59.616	GACCGCCACAACAATCATCC	59.548	189
14	(2)8	AAGGGCCCTCATCGCATATG	59.963	AGAAGCGTTCCTGACAGGTG	59.966	176
15	(2)8	GCGCCCATCATCAGAGAAGA	59.894	GGTCCACTGCTAACCGCTAA	59.752	150
16	(2)8	TCGCTTCTCGCCATGGTTTA	59.752	TGTCAGCCAGAATGACTCCC	59.385	154
17	(2)9	TCATCAATCTGAGGCAGGGC	59.818	TGTCTGAGGTTAGCCAGGGA	59.884	160
18	(2)9	AGGAGAGCAGGAGCAGAGAA	59.959	AGGTTGACTGGTTGAACGGA	59.165	158
19	(2)9	TCCTGCTACCCGTTAGAGGT	59.666	ACTGAACGCAACAAACGGTT	59.194	152
20	(2)9	GTGGCTTCATGGAGCTCTGA	59.749	CCAGCTGCTAGTGGGTTTGA	59.963	176
21	(2)9	TGACGGTGTTTGCTCGTGTA	59.897	GCTTCTGCTAGCGTGGTAGA	59.544	129
22	(2)9	CACTGCAGAGAACACCTCGT	59.967	ATTTCCTTCAAGGGCGTGGT	59.888	179
23	(2)9	AGTAGCAGCAGTCACATGGG	59.749	GCAACGCCCAGACATTGTAC	59.832	161
24	(2)9	GCCCACGGACCTTATGAAGA	59.46	AATGGTTGGTTCCGCTAGGT	59.303	188
25	(2)9	ATACAGTAGCTGCCCACTGC	59.821	CGGTTCCCAGTCCAAAGTCT	59.603	132
26	(2)9	GTGTCCCTCTTGATGTGCCA	59.963	AGCCATGAAAGCCCTGGAAA	59.885	160
27	(2)9	GCAAGCAGTCCAACCTTGAC	59.688	GCAGCCCTGAGGAATCGTAA	59.822	177
28	(2)10	AAGTGTTACCCGATCCTCGC	59.825	CGCTACTGCTCAAATGGCAC	59.902	194
29	(2)10	CGGTGAAAGAAGCCAAACGT	59.339	TGGTTTGCCCTGGAGTCTTT	59.444	162
30	(2)10	AGACGGTCACAGCCATGTTT	59.891	CATGCTGAAGGTGTTCTGGC	59.475	193
31	(2)10	GGGTCCCAGGACACCATTTA	59.003	AGCAGAGGCCATGTCATGAG	59.819	170
32	(2)10	GCGGCGTCAACGTATTTCAA	59.836	AGCAGCTGGATGATGAGTCG	59.896	155
33	(2)11	TGTTAGGTCTCCTCGGCTGA	59.961	TTACACCCGCTAGCTTCGTC	59.828	145
34	(2)11	TACCTGCTTTGCCTGTCCTG	59.963	GGCAAAGGGAGCTAACGAGA	59.751	193
35	(2)11	CCAACGTGCCTATAGAGCGT	59.898	CAGCTGTCAAGGAATTGGCC	59.471	198
36	(2)11	GGGAAACGGTTCTAATGGCG	59.269	GCAAAGTGTGGAGGTGTTCC	59.331	141
37	(2)11	GCCACCCATATTGCCTGAGA	59.817	GTTGGGCGGGAATATGACCT	59.817	180
38	(2)11	TGTCATGGATGCGGTCTCTG	59.824	GTTCCAGGGACGTTTCGACT	59.967	154
39	(2)11	CCCGTTTGCCTGTGTTTCAG	59.969	ATGAGTCTAACGCAGGCCAG	59.823	146
40	(2)11	AGCAGTCGTCTGGAATGGAA	59.023	CTGACTTCTGGTGCCGTCTT	59.966	199
41	(2)11	TGGGCCGCACTATGATTACC	59.892	CGGGCCGTGCTATGAGATTA	59.683	170
42	(2)11	ATTGTTGCATTGGCGAAGGG	59.753	TGCATGAGGTCACAGCTGAA	59.602	166
43	(2)12	TGCATTCTGGCCTAACTGCT	59.671	CCAAGTGCCTCATGTCCTCA	59.674	159
44	(2)12	TGAAGCTGCCTGGTTGTGTA	59.528	CGGCGCCGTTCATCTTAATC	59.768	181
45	(2)12	TGTGCCAATACACCCAGACC	59.962	TAGCACCTGCCATAAGAGCG	59.895	150
46	(2)12	GCACAGCATGAGGAAGGAGA	59.749	ACACATAACCCACACCCGTC	59.964	152
47	(2)12	ACCTCTGCACCGAACAAGTT	59.82	GGTCGAACACCACCCTTGAT	59.964	200
48	(2)12	GCAAGAGGGAGCAGAATCCA	59.746	ACTGTAGCGGAGAAGCACAG	59.755	174
49	(2)12	CGCTGAAGCAGGTTGTTTCA	59.337	AATGCCACCTCCTGTCTTGG	59.961	180
50	(2)13	CTGGTGTGACTAGAGGCCAC	59.752	CGCACTGCACCTTACACATG	59.833	144
51	(2)13	CGCTGCTCCTCTGATCTCAA	59.541	TCAGGTGCTGCATCCATTCA	59.671	195
52	(2)13	TGGGTCACACTTCTCACGTT	59.172	TTGGAAGAGGCAGCAGTGAA	59.526	162
53	(2)13	CAGCAGAGACAACGGCAATG	59.833	AGGCTGCCATGGATCGTTTA	59.454	158
54	(2)13	GTGGTCTCTGGTGGAACAGG	59.965	CTGACATGTGTTTCGGGTGC	59.762	158
55	(2)14	CGGTCGACGTCTTTATGCAG	59.085	CTTCCCGCCTCGTACTCTTC	59.899	137
56	(2)14	CTACTGCACTAGCGCCAAGA	59.827	AGCAGGTCAGGAACAACAGG	59.891	170
57	(2)14	TGCTGTGGTGCGTTTGAAAG	59.9	GGTGTATTCTGGGAGAGCGG	59.895	132
58	(2)14	ATGGAGGAACACAGCACGTT	59.891	TTCCTGAAGATCGGCTGTCC	59.463	192
59	(2)14	GGCCATCTGAGCATCGGTAT	59.677	AACAACATGGTCCCTGGTCC	59.888	196
60	(2)15	GCCTCGTCCTTCCCAAAGAA	59.964	GCCACTCTTCTGCAAGCAAG	59.76	159
61	(2)15	AGAGCGAAGGACATTGTGCA	59.965	CATAGCGACCGTCATCGTCA	59.971	191
62	(2)15	TACCTACTCTCGCGGCTTTG	59.545	CCTCACACGCTTGTACATGC	59.556	183
63	(3)7	CTCAGCCGTTCTGACACTCA	59.685	AGGGAGGGTCCTATAGCGTC	59.887	154
64	(3)7	CTGGGAATGTCCTGCAACCT	59.961	AGTCAAGCATGCCACATCCT	59.669	197
65	(3)7	AGCATTGGAAGCCCACTCTT	59.593	AAGGACAGCAGGGAATGACC	59.67	164
66	(3)7	GCTGTGATGACCAATGCGTT	59.477	CAAACGGTTGCACAGCTGAA	59.9	186
67	(3)7	CACCCTTTCCTTGTCCGTGA	59.892	CCGCTCCAGGACCAATACAT	59.53	150
68	(3)7	TCGTCCGACTTAAGGTGCTG	59.757	GCGAGCAGCTGATGAATCTG	59.418	153
69	(3)8	ACGCGTTGTGGAAATGTCTG	59.414	CACCTCTGCTTGCGTCTTTG	59.763	161
70	(3)8	CGAACAACGCCGATAGAACG	59.706	CGACCCATACGCATTGCAAA	59.55	194
71	(3)8	TGCTCAACAGTCACATGGCT	59.891	TGTCTCTTCTGGCAGCTGTT	59.239	149
72	(3)8	TTATTGTCTGCCTCCCACGG	59.748	TGATTCAGCTCACAGGCTCC	59.749	156
73	(3)9	CCGATCGACGTACCTGAGTG	59.972	ATGCCTGTGCCATTGTGTTG	59.681	176
74	(3)9	GCTAGAGAACCGCTCACCTC	59.898	TCATTCACCTAGCGGCCATC	59.893	176
75	(3)9	TTTGAGAAGGCCACTCGGTC	59.965	GCAGGAATGTAAACACGGCC	59.83	169
76	(3)10	TCTCCTGTGCTACTGTCGGA	59.962	CTGAAAGTGCACCAGGGAGT	59.891	146
77	(3)10	CCGGCTGGGCTTTGAAATTT	59.679	CCAACCTTGGTTCCGTCAGA	59.892	176
78	(3)12	CGGTGTTTCACGGTCAAGTG	59.697	TGCAGTTCTCGGAGATGACG	59.829	148
79	(3)12	GCGGTCGGCTGATATACCAA	59.967	AAGGACTTGGAGGAGTGTGC	59.602	192
80	(3)12	CAAACCACAACTGACTGCGT	59.267	TGTCAGGGCCAATTACAGGG	59.669	195
81	(3)14	TCTGAATAGAGGATGCGCCG	59.685	ACCTGCGACGTGTTGATCTA	59.114	194
82	(3)14	GTCTCTGTCCCAGGAAGCAG	59.751	AAGGTGTGAGTTTACCGCGT	59.895	184
83	(3)14	CGTTTGTCAGAGTGCTGGTG	59.417	CCGTTTCTTGGAAAGGGAGC	59.118	193
